# Supplementary material for: Development and Pilot Use of a Questionnaire to Assess the Knowledge of Midwives and Pediatric Nurses on Maternal Use of Analgesics during Lactation
Source: Int J Environ Res Public Health. 2021 Nov 3;18(21):11555. doi: 10.3390/ijerph182111555 (PMC8583667; doi:10.3390/ijerph182111555)
Supplement: Supplementary file 1 [file ijerph-18-11555-s001.zip]

Archive with 2 entries (2 files):
- supplement vragenlijst nederlandstalig.pdf
- supplement, Final questionnaire 2.0.pdf
